# Supplementary material for: High plasma resistin associates with severe acute kidney injury in Puumala hantavirus infection
Source: PLoS One. 2018 Dec 5;13(12):e0208017. doi: 10.1371/journal.pone.0208017 (PMC6281250; doi:10.1371/journal.pone.0208017)
Supplement: S1 Dataset — (XLSX) [file pone.0208017.s001.xlsx]

## Sheet: Data Plos One
age	sex	Fever_days	hospital_days	clinical_shock	dialysis	weight_change	BMI	Ualb_sticks_on_admission	Ueryt_sticks_on_admission	maximum_creatinine	maximum_leukocytes	maximum_hematocrit	maximum_potassium	maximum_resistin	maximum_CRP	maximum_IL6	maximum_adiponectin	minimum_platelets	minimum_sodium	minimum_albumin	minimum_leptin	minimum_adiponectin	median_creatinine	number_creatinine_measurements	no_of_adipokine_measurements	CRP_at_recovery_phase	IL6_at_recovery_phase	creatinine_at_recovery_phase	CRP_at_one_year	IL6_at_one_year	creatinine_at_one_year	syst bp minimum
48.1	0	8	8	0	0	10.8	25.6	1	2	841	12.3	0.33	4.3	31.51	46.66	14.19	6.5	101	109	25	2.86	3.87	264	7	3	1.09	1.2	107				144
34.8	0	6	5	0	0	2.6	31.7	1	0	95	6.9	0.5	4.2	19.15	78.75	8.91	3.33	35	134	29	4.97	3.07	92.5	4	4	2.07	1	81	2.25	1.34	77	144
51.4	0	7	3	0	0	0.8	27.3	2	1	148	8.4	0.47	4	11.9	83.69	9.77	2.98	50	128		1.21	2.85	116.5	4	3	2.29	0.94	65	2.19	0.94	56	140
35.5	0	8	9	0	0	5.1	25.6	3	1	565	16.3	0.54	4.7	42.97	128.9	26.01	1.57	44	128		3.3	0.82	326	9	3	1.29	1.06	100	2.09	0.87	91	118
57.9	1	12	6	0	0	3.2	25.2	0	1	60	9	0.38	3.8	15.29	80.69	12.1	3.29	90	134		13	3.29	56.5	4	1	1.44	0.68	60	1.82	0.39	56	130
49.4	0	9	7	0	0	0.9	25.6	3	2	267	14.1	0.49	4	28.4	93.84	25.16	3.46	35	122		6.22	2.75	226	7	4							125
73.5	0	7	8	0	0	3.5	29.5	2	1	829	8.3	0.37	5.3	56.58	88.53	14.05	3.46	85	135	34	31	3.31	598	7	3	2.14	3.16	184	1.05	1.89	123	182
40.2	0	6	8	0	1	6.4	23.6	3	1	1071	18.3	0.39	4	64.93	47.2	12.57	3.6	28	124		1.43	2.96	735	8	2	4.8	1.34	104	1.23	1.13	71	120
41.3	1	9	4	0	0	2	22	2	1	65	9.1	0.41	3.3	16.41	19.01	5.75	6.15	57	135		2.55	5.29	60	3	2	0.45	2.15	62	0.3	1.27	68	113
56.9	1	4	2	0	0			1	1	52		0.39	4.2	20.17	61.88	8.64	3.13	93	136		29.21	3.13	55	2	1	1.15	1.81	76	1.1	0.94	70	129
48.1	1	8	6	0	0	1.3	23.7	0	1	91	6.4	0.41	4.3	19.47	48.93	8.18	3.49	27	132		31.15	3.1	78	6	2	0.77	0.53	88	1.3	0.81	80	118
47.5	0	5	9	0	0	9.9	32.3	3	2	519	24	0.59	4.8	78.37	81.46	66.62	3.3	21	129		5.28	2.98	325	9	2	5.24	7.44	78	2.46	5.04	71	124
51.9	0	8	5	0	0	1.8	27.7	3	1	166	6.8	0.41	4	23.14	81.35	17.67	0.62	109	133		2.7	0.23	131	5	4	0.74	1.2	98	2.19	1.64	85	138
30.3	1	10	5	0	0	1.8	18.5	2	2	191	8.8	0.5	3.8	21.25	44.11	10.3	5.59	88	136		7.9	5.59	79	5	1	1.86	0.94	74	1.07	0.74	59	114
43.4	0	11	9	0	0	3.8	29.6	3	1	615	13	0.47	5.1	19.86	55.72	10.63	1.91	90	126		16.88	1.71	359	9	3	36.02	4.17	79	1.38	1.2	61	129
55.8	1	8	3	0	0	0.9	30.8	2	1	76	7.7	0.46	3.6	21.64	38.11	7.61	5.72	43	134	25	11.87	5.44	69	3	2	3.93	0.39	78	6.47	0.39	67	110
27.5	0	7	5	0	0	1.5	22	2	1	83	6.5	0.44	4.2	19.51	85.7	7.12	2.62	34	134		2.55	2.36	77	5	2							133
51.5	0	15	9	0	0	1.7	31	2	2	139	12.3	0.45	3.9	39.83	172.33	47.32	5.21	62	134		15.4	2.57	117	9	5	5.74	2.76	83				119
33.2	0	10	7	0	0	5.3	26.2	3	2	679	12.4	0.48	4.4	54.49	20.19	6.33	4.54	42	126	33	2.55	3.52	378	8	3	0.7	1.07	105	0.17	0.39	93	138
40.8	1	6	4	0	0	0.7	23.7	2	2	72	8.8	0.43	4.3	20.81	78.11	31.55	3.67	57	129		6.72	3.31	69.5	4	2	0.27	3.64	66	0.09		63	118
64.6	0	7	5	0	0	2.1	28.2	3	3	263	9.5	0.49	4.4	49.13	88.29	22.44	2.72	53	130	26	4.72	1.49	233	6	3	8	3.39	83	2.4	0.94	76	116
37.8	0	11	7	0	0	1.4	28.6	3	2	1041	17.9	0.53	4.2	104.68	64.84	28.08	4.6	70	125		4.85	1.66	830	7	4	1.31	2.19	75	1.34	1.67	70	138
37.9	1	9	8	0	0	2.2	37	2	2	269	9.6	0.43	4.2	27.13	129.6	32.07	3.3	53	131		12.76	3.01	87.5	8	3	1.04	0.39	91	1.35	0.39	71	130
42.5	0	9	6	0	0	0.8	30.2	2	1	85	10.4	0.48	4	13.09	74.8	17.47	3.73	45	124	23	2.62	3.52	78	6	2	0.61	6.76	67	0.41	0.78	80	140
27.3	0	11	4	0	0	0.4	28.9	0	1	97	7.8	0.45	3.6	11.63	106.86	19.55	4.66	54	136		21.14	4.2	83.5	4	3							128
62.5	1	14	7	0	0	2.3	26.9	3	3	585	7.6	0.39	3.9	40.15	26.44	25.08	10.77	78	113		3.91	9.76	445.5	6	3	0.58	0.78	80	1.08	0.39	63	149
22.4	1	8	6	0	0	1.3	21.9	3	1	69	14.4	0.46	3.5	42.1	120.3	19.06	4.87	31	126	29	2.83	4.39	66	5	2	0.98	0.39	58	2.94	0.39	55	114
45.9	1	7	6	0	0	2.6	21	2	2	240	11.5	0.43	4.8	52.64	60.76	31.33	3.28	23	133	25	5.34	3.19	222	5	2	1.87	0.6	84	1.82	1.2	68	96
37.1	0	6	5	0	0	1.6	30.8	3	2	384	17.5	0.53	4	59.9	57.13	35.69	2.32	35	129		9.39	1.82	273	5	2	1.03	0.94	89	0.28	0.78	89	136
28.2	1	5	3	0	0	0	21.9	2	2	88	9	0.47	3.8	20.8	21.7	3.03	7.28	50	136		9.82	7.28	81	3	1	2.17	1.45	77	1.84	0.78	72	120
37.5	0	8	2	0	0			3	2	120	10.3	0.47	3.6	16.76	110.39	9.43	3.16	52	130		7.88	3.16	104	2	1	2.61	1.06	81	6.03	2.07	77	148
65.1	0	9	10	0	0	4.8	29.6	2	1	163	8.8	0.44	4	32.66	127.42	40.59	2.97	50	132		1.98	2.5	96.5	8	4	3.43	2.07	77	5.76	2.57	79	72
62.8	0	5	3	0	0	1.6	23.5	1	1	125	12.2	0.44	3.6	19.68	195.71	27.24	3.35	79	128		4.26	2.44	117	3	2	1.08	1.06	77	13.18	3.12	74	126
53.9	0	7	4	0	0	2	23.8	3	1	179	12.2	0.49	4.3	25.63	43.94	15.03	6.73	69	130		1.29	5.05	157.5	4	3	1.08	0.93	74	0.79	0.93	73	120
40.9	0	7	4	0	0	4.9	29.2	3	1	543	10.1	0.42	3.7	22.79	90.16	21.14	3.8	113	128		5.11	3.76	417.5	4	3	1.62	2.49	84	1.28	1.71	65	132
48.2	0	9	7	0	0	0.9	24.8	3	1	308	13	0.44	4.4	45.66	74.65	22.2	5.51	43	131		2.14	3.98	193	7	3	8.44	0.39	83	0.23	1.89	67	120
30.2	1	9	5	0	0	0	31.1	1	1	102	7.5	0.41	4.3	30.23	24.65	7.87	5.39	45	131		15.36	5.08	78	5	2	1.67	0.78	78	0.24	0.64	87	119
25.2	1	8	4	0	0	1.3	26	2	1	107	18.2	0.49	4.4	42.45	74.14	33.84	6.94	15	132		2.98	5.65	102	4	2	1.76	1.18	61	0.66	0.78	55	99
34.3	0	8	6	0	0	10	24.6	2	2	537	13.7	0.44	4.7	22.05	42.3	2.49	3.78	41	128	22	7.59	3.22	327.5	6	2	2.99	0.39	82	1.45	0.39	75	139
66.7	1	6	9	0	0	3.5	23.9	0	2	489	10.8	0.34	4.4	36.15	38.74	20.5	10.44	118	128	25	2.83	6.16	259	9	3	0.48	0.78	60	0.09	0.39	54	104
55.2	1	6	7	0	0	5.2	27.2	3	2	254	19.8	0.51	4.5	38.98	41.79	6.8	7.97	42	125	26	4.19	5.62	210	7	2	1.47	1.3	72	1.62	6.44	64	111
39.7	1	6	2	0	0			0	2	61	7.2	0.4	4.2	20.24	24.65	12.25	3.76	58	137		4	3.62	60.5	2	2	4.6	12.53	59	0.84	15.88	58	140
25.7	1	9	4	0	0	1	21.6	1	1	76	12.6	0.4	4	22.91	127.51	42.15	4.27	32	132		6.91	4.27	72.5	4	1	2	0.39	69	0.97	0.64	72	124
29.2	1	7	6	0	0	0.4	23.3	1	2	196	7	0.42	3.9	28.27	102.54	9.43	6.59	52	126		6.12	4.72	155	5	3	2.09	1.3	60	1.21	0.51	60	114
32.7	0	7	3	0	0	1.6	30.2	0	0	130	8	0.36	3.4	19.41	29.17	6.29	3.08	112	135		3.39	2.74	118.5	2	2	0.75	1.41	86	0.32	0.51	74	118
27.6	1	8	4	0	0			2	2	213	7.3	0.36	3.3	36.4	24.65	1.77	4.01	104	139		7.95	4.01	173	4	1	0.43	0.39	58	0.74	0.58		126
35.6	0	7	4	0	0	0	25.5	0	0	68	9.2	0.45	4	33.29	37.73	8.55	3.33	61	131		2.77	3.21	67	4	2	0.97	1.66	69	0.96	3.95	61	128
33	0		3	0	0	0.7	22.2	2	1	406	26.3	0.52	3.9	80.35	26.46	33.33	3.53	61	128		10.48	3.53	393.5	2	1							92
53.3	0	7	5	0	0	2.8	25.9	2	2	457	15.4	0.44	4.5	54.9	46.98	17.14	3.58	70	131		7.23	2.68	341	5	3	3.13	2.41	72	1.53	1.77	69	112
35.9	0	5	14	0	0	10.7	22.6	0	1	1499	18.9	0.5	5.1	90.71	87.22	22.72	7.58	24	114	20	5.12	5.29	976	13	2	1.48	2	90				102
35.3	1	8	5	0	0	0.7	25.2	1	2	51	9.5	0.42	3.8	24.65	108.32	12.9	5.07	90	133		5.33	4.84	44	2	2	2.82	1.24	61	2.21	1.89	53	140
27.5	1	6	4	0	0	0.4	29.9	1	0	58	8.9	0.42	3.7	21.41	62.39	3.2	3.9	88	134		10.77	2.8	51	3	2	2.73	0.58	60	1.2	0.39	63	107
31.4	0	8	4	0	0	4	27.3	1	1	137	11.1	0.44	3.9	29.29	62.9	14.87	2.33	72	130		1.98	2.13	133	3	2							156
34.5	0	6	4	0	0	0.5	20.2	1	0	103	12.4	0.47	4.1	20.16	88.35	13.99	4.43	34	131		4.26	3.45	89	5	3	1.68	1.24	83	2.54	0.39	91	160
34.9	0	8	3	0	0	0.1	23.8	2	2	89	11.2	0.44	4	24.63	21.37	11.76	4.74	77	131		4	4.74	73	3	1	0.34	0.39	72	0.71	0.39	73	134
45.1167	0		9	0	0	7	25.4	3	2	698	21	0.39	4.8	66.71	37.35	6.39	4.08	37	129	23	10.77	4.08	551	7	1	4.11	3.87	95	5.63	0.48	85	122
50.8194	1	11	9	0	0	4.2	22.3	2	0	285	12.3	0.48	4.6	29.04	57.29	11.83	4.43	27	130		5.7	4.43	182	8	1	1.18	0.39	78	0.4	0.87	59	126
56.4806	0	5	4	0	0	1.2	26.4	3	1	359	17.6	0.52	4.6	11.05	35.52	4.29	5.44	89	128		3.03	5.44	264.5	4	1	5.12	3.58	76	2.33	1.34	73	127
51.9861	0	9	9	0	0	11.3	28.1	3	2	983	18.7	0.48	5.2	44.96	58.15	7.46	4.03	102	128	18	12.47	4.03	645	8	1	5.56	0.78	89	2.16	0.48	69	145
21.175	0	12	6	0	0	4.8		3	3	714	8.4	0.42	4	40.47	14.95	2.69	5.07	42	134	23	9.77	5.07	533.5	6	1	2.04	0.68	87				150
63.3778	1	9	7	0	0	1	24.7	2	0	71	4.2	0.4	4.6	21.48	72.46	4.77	5.47	49	135	27	19.07	5.47	61	5	1	3.66	1.24	57	0.95	0.87	58	128
46.3028	0	12	10	0	0	3.8	36.8	2	1	109	10.7	0.45	4.4	31.83	198.52	26.1	1.94	34	125	23	22.27	1.94	79	8	1	4.6	0.96	66	4.29	0.39	61	159
39.1639	0	9	9	0	0	7.2	30.4	3	2	518	8.5	0.45	5.2	27.97	33.7	5.04	3.71	60	118	23	6.42	3.71	378	7	1	1.07	1.15	73	2.2	1.05	63	129
25.1306	1	6	5	0	0	3.3	28.2	0	0	58	11	0.41	4.1	25.7	63.28	3.8	3.07	35	138		7.93	3.07	52	5	1	4.73	0.96	55				122
50.2806	1	9	5	0	0	1.3	28.2	0	0	72	8	0.43	3.9	26.37	15.36	2.03	4.5	150	139	29	17.87	4.5	64	5	1	3.25	1.29	65	12.78	2.89	67	156
67.2639	0	9	9	0	0	1.7	24	1	0	136	10.7	0.4	4.5	26.94	76.44	9.53	7.43	28	133		4.67	7.43	87.5	8	1	2.45	1.84	83	1.31	0.64	79	100
30.4083	0	6	7	0	0	5.6	25.1	3	1	422	10	0.42	4.4	29.03	8.79	2.03	3.07	37	127	25	3.52	3.07	338	7	1	0.82	1.06	146	0.52	1.46	108	119
66.5222	0	10	5	0	0	1.2	24.5	2	0	93	10.5	0.48	3.5	25.07	84.32	11.18	4.11	21	137		4.16	4.11	73	5	1	3.24	2.73	99	2.16	2.03	90	124
61.7333	1	13	8		0	1.1	33.7	0	1	186	16.2	0.41	3.9	31.88	14.93	6.09	9.21	97	133		48.4	9.21	128.5	8	1	1.48	3.48	79	0.95	1.65	71	83
64.5083	0	11	10	0	0	0		0	1	175	12.2	0.39	4.4	19.94	28.49	4.69	1.46	123	129		5.26	1.46	84	8	1	1.67	1.21	82	1.36	1.13	84	161
27.3639	0	13	9	0	0	5.6	24.7	3	2	919	10.2	0.4	4.7	54.36	43.05	24.37	6.41	23	123	21	5.15	6.41	705.5	8	1	0.93	1.13	104				100
32.6639	0	9	7	0	0	6	27.2	3	3	223	18.2	0.6	4.9	32.96	30.08	6.57	6.95	30	129	22	8	6.95	189	7	1	3.54	2.65	75	4.85	2.4	63	128
25.1389	1	4	12	1	0	3.8	30.4	3	2	891	45	0.54	5.1	107.25	44.79	27.71	10.66	5	121	24	9.77	10.66	742.5	8	1	0.98	0.9	89	3.6	1.55	53	86
29.6583	1	9	6	0	0	1.7	24.1	2	2	91	8.1	0.45	4.3	25.02	18.94	1.65	5.03	80	135		5.48	5.03	84.5	6	1	0.73	0.64	72	0.09	0.39	76	146
30.1056	1	6	3	1	0	0.7	23.6	3	1	350	13.8	0.48	4.3	28.96	26.47	3.75	5.55	66	131		3.26	5.55	288.5	4	1	0.2	0.53	74	0.07	0.64	73	80
67.2861	0	9	8	0	0	6.4	34.7	0	0	274	10.4	0.43	5.1	29.03	70	16.39	3.98	66	131		11.31	3.98	158	8	1	3.64	5.42	87	2.19	3.12	95	136
42.95	0	5	4	0	0	2.3		3	1	185	13.2	0.54	4.2	22.49	8.35	15.28	4.81	24	129	27	3.33	4.81	129.5	4	1	0.51	3.55	76				110
45.4222	1	9	7	0	0	4.75	30.3	3	2	268	16	0.47	3.7	30.09	16.72	6.77	8.66	110	128	31	17.99	8.66	136	7	1	1.04	0.82	71	1.79	0.53	61	145
28.1833	0	8	6	0	0	5.8	32.6	3	2	455	11.6	0.48	3.9	37.1	20.32	2.81	7.93	42	127	27	18.61	7.93	334.5		1	0.78	0.98	89	0.61	0.98	78	98
